# Supplementary material for: Ki-67 and overall survival in patients with glioblastoma: A systematic prognostic review and meta-analysis
Source: Neurooncol Adv. 2026 Apr 27;8(1):vdag111. doi: 10.1093/noajnl/vdag111 (PMC13213614; doi:10.1093/noajnl/vdag111)
Supplement: vdag111_Supplementary_Data [file vdag111_supplementary_data.zip]

Archive with 9 entries (9 files):
- Figure S8.tiff
- Figure S1.tiff
- Figure S2.tiff
- Figure S3.tiff
- Figure S4.tiff
- Figure S5.tif
- Figure S6.tif
- Figure S7.tif
- Revised Supplementary materials.docx
